# Supplementary material for: Femurs in patients with hip dysplasia have fundamental shape differences compared with cam femoroacetabular impingement
Source: J Hip Preserv Surg. 2024 Feb 5;11(2):132–9. doi: 10.1093/jhps/hnae004 (PMC11272640; doi:10.1093/jhps/hnae004)
Supplement: hnae004_Supp [file hnae004_supp.zip]

Archive with 8 entries (8 files):
- suppl_data/DDHvsFAI_FigureS1_wlegend.tif
- suppl_data/DDHvsFAI_FigureS2_wlegend.tif
- suppl_data/DDHvsFAI_FigureS3_wlegend.tif
- suppl_data/SuppVideo1_Mode1.mp4
- suppl_data/SuppVideo2_Mode2.mp4
- suppl_data/SuppVideo3_Mode3.mp4
- suppl_data/SuppVideo4_Mode4.mp4
- suppl_data/SuppVideo5_Mode5.mp4
